# Supplementary material for: Incremental Value of Immediate Postpartum POCUS for Risk Stratification of Adverse Maternal Outcomes in Hypertensive Disorders of Pregnancy
Source: J Clin Med. 2026 Jun 26;15(13):4989. doi: 10.3390/jcm15134989 (PMC13361736; doi:10.3390/jcm15134989)
Supplement: Supplementary file 1 [file jcm-15-04989-s001.zip]

Archive with 1 entries (1 files):
- jcm-4381699-supplementary.pdf
